# Supplementary material for: Restoring Sight: The Journey of AIPL1 from Discovery to Therapy
Source: Int J Mol Sci. 2025 Dec 15;26(24):12066. doi: 10.3390/ijms262412066 (PMC12733016; doi:10.3390/ijms262412066)
Supplement: Supplementary file 1 [file ijms-26-12066-s001.zip]

Archive with 1 entries (1 files):
- ijms-3989837-supplementary.xlsx
