# Supplementary material for: Restoring Sight: The Journey of AIPL1 from Discovery to Therapy
Source: Int J Mol Sci. 2025 Dec 15;26(24):12066. doi: 10.3390/ijms262412066 (PMC12733016; doi:10.3390/ijms262412066)
Supplement: Supplementary file 1 [file ijms-26-12066-s001.zip › ijms-3989837-supplementary.xlsx]

## Sheet: muts features
cDNA	protein	type	Protein features altered	Interactions affected	Reference
c.50T>C	p.Leu17Pro	missense variant	normal expression and subcellular distribution	reduced interaction with HSP90, abolished redistribution and modulation of activity of PDE6α	[29]
c.97_104dup	p.Phe35Leu-fs*2	splice acceptor variant, frameshift, nonsense	inclusion of nonnative AIPL1 sequence		[26]
	pVal33Ser-fs*57	splice acceptor variant, frameshift, nonsense	inclusion of nonnative AIPL1 sequence, predicted to be degraded by NMD		[26]
c.98_99insTGATCTTG	p.Ile34Asp-fs*10	frameshift, nonsense	inclusion of nonnative AIPL1 sequence, predicted to be degraded by NMD		[26]
	pVal33Ser-fs*57	splice acceptor variant	inclusion of nonnative AIPL1 sequence, predicted to be degraded by NMD		[26]
n/s	p.Arg38Cys	missense		do not affect ability to interact with FAT10	[74]
				normal ability to chaperone PDE6	[51]
c.116C>A	p.Thr39Asn	missense	normal subcellular distribution	reduced interaction with HSP90, failed to modulate PDE6 activity	[18]
c.157C>T	p.Arg53Trp	missense	formed intracellular inclusions (misfolding)		[18]
				reduced ability to chaperone PDE6	[51]
				failed to interact with NUB1	[71]
n/s	p.Ile61Asp	missense		completely failed to chaperone prenylated and unprenylated PDE6C	[61]
n/s	p.Ile61Gln	missense		disrupted interaction with HSP90, blocked the maturation of heterologously expressed PDE6, thus chaperone activity was markedly impaired	[61]
c.190G>A	p.Gly64Arg	missense variant	normal expression and subcellular distribution	abolished redistribution and modulation of activity of PDE6α	[29]
c.211G>T	p.Val71Phe	missense variant	binding pocket is predominantly in the closed conformation, which attenuates ligand binding	fail to chaperone PDE6 in HEK293T cells	[51]
			normal subcellular distribution, no significant structural changes		[30]
			normal expression and subcellular distribution	normal interaction with HSP90, abolished redistribution of PDE6α, reduced modulation of PDE6α activity	[29]
c.214T>C	p.Trp72Arg	missense	normal subcellular distribution	reduced interaction with HSP90, failed to modulate PDE6 activity	[18]
n/s	p.Trp72Ser	missense	destabilization of the protein hydrophobic core, resulting in the instability at physiological temperatures	fail to chaperone PDE6 in HEK293T cells	[51]
			formed perinuclear aggregates		[30]
				do not affect ability to interact with FAT10	[74]
c.215G>A	p.Trp72*	nonsense	form intracellular inclusions		[29]
c.236T>C	p.Met79Thr	missense	less stable for limited proteolytic digestion (altered secondary structure)	failed to interact with farnesylated proteins	[82]
				failed to interact with NUB1	[71]
c.241C>T	p.Gly81*	nonsense	harbours a very short AIPL1 peptide which could not form a normal structure		[136]
n/s	p.His82Tyr	missense		not severely disrupted interaction with Hps70 and Hsp90	[31]
n/s		missense	normal subcellular localization and solubility	increased ability of AIPL1 to redistribute GFP-NUB1 to the cytoplasm and resolve NUB1 fragment inclusion formation	[39]
c.264G>A	p.Trp88*	nonsense	form intracellular inclusions		[29]
n/s	p.Cys89Arg	missense	formed perinuclear aggregates		[30]
				prevented the binding of the farnesyl-Cys probe	[62]
				fail to chaperone PDE6 in HEK293T cells	[51]
				do not affect ability to interact with FAT10	[74]
			normal expression and subcellular distribution	reduced interaction with HSP90, abolished redistribution of PDE6α, reduced modulation of PDE6α activity	[29]
c.266G>A	p.Cys89Tyr	missense	normal subcellular distribution	reduced interaction with HSP90, failed to modulate PDE6 activity	[18]
c.276+1G>A	p.Val33_Ile92del (ΔEx2)	splice donor variant, in-frame indel	normal expression and subcellular distribution	reduced interaction with HSP90, abolished redistribution and modulation of activity of PDE6α	[29]
			disrupts the FKBP-like domain		[26]
	p.Val33_Ile92delV156Glu-fs*50	splice donor variant, frameshift, nonsense	predicted to be degraded by NMD		[26]
			normal expression and subcellular distribution	reduced interaction with HSP90, abolished redistribution and modulation of activity of PDE6α	[29]
c.276+2T>C	p.His93Ala-fs*66	splice donor variant, frameshift, nonsense	predicted to be degraded by NMD, inclusion of nonnative AIPL1 sequence, disrupts the FKBP-like domain		[26]
			formed intracellular aggregates of misfolded proteins		[29]
	p.Val33_Ile92del (ΔEx2)	splice donor variant, in-frame indel	disrupts the FKBP-like domain		[26]
	p.Val33_Gln155del (ΔEx2+3)	splice donor variant, in-frame indel			[26]
c.277-2A>G	p.His93_Gln155del (ΔEx3)	splice acceptor variant, in-frame indel	disrupts the FKBP-like domain		[26]
			normal expression and subcellular distribution	abolished redistribution and modulation of activity of PDE6α	[29]
n/s	p.Val96Ile	missense		failed to interact with NUB1	[71]
				normal ability to chaperone PDE6	[51]
n/s	p.Leu100Asp	missense		completely failed to chaperone prenylated and unprenylated PDE6C	[61]
n/s	p.Leu104Asp	missense		completely failed to chaperone prenylated and unprenylated PDE6C	[61]
n/s	p.Thr114Ile	missense	has a lowered midpoint unfolding temperature		[116]
				normal ability to chaperone PDE6	[51]
c.364G>A	p.Gly122Arg	missense variant	normal subcellular distribution	no effect on HSP90 binding, impaired modulation of PDE6 activity	[18]
c.390C>A	p.His130Gln	missense	normal subcellular distribution	normal interaction with HSP90, impaired modulation of PDE6 activity	[18]
n/s	p.Tyr134Phe	missense		normal ability to chaperone PDE6	[51]
n/s	p.Leu147Ala	missense	no global conformational changes	prevented the binding of the farnesyl-Cys probe	[62]
c.465G>T	p.Val148_Gln155del	splice donor variant, in-frame indel	normal expression and subcellular distribution	abolished interaction with HSP90, abolished redistribution and modulation of activity of PDE6α	[29]
	p.His93_Gln155del (ΔEx3)	splice donor variant, in-frame indel	disrupts the FKBP-like domain		[26]
c.487C>T	p.Gln163*	nonsense	normal expression and subcellular distribution	normal interaction with HSP90 (presumably non-specific transactivation in the Y2H assay), abolished redistribution of PDE6α, reduced modulation of PDE6α activity	[29]
c.582C>G	p.Tyr194*	nonsense	normal subcellular distribution	reduced interaction with HSP90, impaired modulation of PDE6 activity	[18]
c.589G>C	p.Ala197Pro	missense	little effect on overall secondary structure and protein translocation		[116]
			less stable for limited proteolytic digestion (altered secondary structure)	failed to interact with farnesylated proteins	[82]
			subcellular distribution was not significantly altered	normal modulation the nuclear localization of GFP-NUB1	[77]
				failed to interact with NUB1	[72]
			similar to WT subcellular distribution and expression levels, but differ structurally (limited trypsin proteolysis)	disrupted the interaction with Hsp90 and Hsp70	[31]
				could still interact with FAT10-DHFR, but no longer interacted with NUB1; impaired in their ability to antagonise NUB1-mediated degradation of FAT10 and FAT10 substrate	[73]
				do not affect ability to interact with FAT10	[74]
c.593C>T	p.Ser198Phe	missense	normal subcellular distribution	reduced interaction with HSP90, impaired modulation of PDE6 activity	[18]
c.617T>A	p.Ile206Asn	missense	little effect on overall secondary structure and protein translocation		[116]
				interaction with NUB1 not affected	[72]
			normal subcellular distribution	reduced interaction with HSP90	[18]
n/s	p.Lys214Asn	missense	normal expression and subcellular distribution	normal interaction with HSP90, reduced redistribution of PDE6α, normal modulation of PDE6α activity	[29]
c.642G>C	p.Lys214Asn_Glu215insVRGRWPG	splice donor variant, in-frame indel	normal expression and subcellular distribution	slightly reduced interaction with HSP90, abolished redistribution and modulation of activity of PDE6α	[29]
	p.Val156_Lys214del (ΔEx4)	splice donor variant, in-frame indel	disrupts the TPR domain		[26]
			normal expression and subcellular distribution	abolished interaction with HSP90, abolished redistribution and modulation of activity of PDE6α	[29]
c.665G>A	p.Trp222*	nonsense	normal subcellular distribution	reduced interaction with HSP90, impaired modulation of PDE6 activity	[18]
c.715T>C	p.Cys239Arg	missense	less stable for limited proteolytic digestion (altered secondary structure)	failed to interact with farnesylated proteins	[82]
				failed to interact with NUB1	[72]
			subcellular distribution was not significantly altered	normal modulation the nuclear localization of GFP-NUB1	[77]
			little effect on overall secondary structure and protein translocation		[116]
			similar to WT subcellular distribution and expression levels, but differ structurally (limited trypsin proteolysis)	disrupted the interaction with Hsp90 and Hsp70	[31]
				could still interact with FAT10-DHFR, but no longer interacted with NUB1; impaired in their ability to antagonise NUB1-mediated degradation of FAT10 and FAT10 substrate	[73]
				do not affect ability to interact with FAT10	[74]
				failed to chaperone PDE6	[51]
n/s	p.Glu245*	nonsense	normal subcellular distribution	reduced interaction with HSP90, impaired modulation of PDE6 activity	[18]
c.784G>A	p.Glu215Ala-fs*3 (not p.Gly262Ser as considered previously)	splice donor variant, frameshift, nonsense	inclusion of nonnative AIPL1 sequence, predicted to be degraded by NMD		[26]
			formed intracellular aggregates of misfolded proteins	abolished interaction with HSP90	[29]
	p.Val249Ala-fs*3 (not p.Gly262Ser as considered previously)	splice donor variant, frameshift, nonsense	may escape NMD, inclusion of nonnative AIPL1 sequence, resulting in truncation of the TPR domain and the loss of the PRD		[26]
			normal expression and subcellular distribution, loss of half of TPR domain and whole PRD	abolished interaction with HSP90, abolished redistribution and modulation of activity of PDE6α	[29]
n/s	p.Gly262Ser	missense	subcellular distribution was not significantly altered	hyperactive modulation the nuclear localization of GFP-NUB1, slightly less efficient than wild type AIPL1 with respect to GFP-NUB1-N inclusion suppression and equally efficient with respect to GFP-NUB1-C inclusion suppression	[77]
				failed to interact with NUB1	[71]
				interaction with NUB1 not affected	[72]
				not severely disrupted interaction with Hps70 and Hsp90	[31]
				normal ability to antagonise NUB1-mediated degradation of FAT10 and FAT10 substrate	[73]
				do not affect ability to interact with FAT10	[74]
				normal interaction with HSP90, normal redistribution of PDE6α, normal modulation of PDE6α activity	[29]
				normal ability to chaperone PDE6	[51]
c.785-10_786del	p.Ile263Ala-fs*9	splice acceptor variant, frameshift, nonsense	inclusion of nonnative AIPL1 sequence		[26]
	p.Gly262_Ala275del	splice acceptor variant, in-frame indel	normal expression and subcellular distribution	abolished interaction with HSP90, abolished redistribution and modulation of activity of PDE6α	[29]
	p.Gly262Glu-fs*109	splice acceptor variant, frameshift, nonsense	inclusion of nonnative AIPL1 sequence		[26]
n/s	p.Lys265Ala	missense		interaction with Hsp90 and Hsp70 diminished	[31]
				interaction with Hsp90 was disrupted	[61]
c.809G>A	p.Arg270His	missense variant, 3 prime UTR variant	normal subcellular distribution	reduced interaction with HSP90, failed to modulate PDE6 activity	[18]
c.834G>A	p.Trp278*	nonsense	complete loss of protein		[82]
			has an altered secondary structure, a lowered midpoint unfolding temperature, tends to aggregate; failed to translocate into the nucleus and resulted in the accumulation of ubiquitinated protein in perinuclear inclusion bodies		[116]
			forms SDS-insoluble cytoplasmic inclusions		[29]
				failed to modulate subcellular distribution and nuclear translocation of NUB1	[77]
			less stable for limited proteolytic digestion (altered secondary structure)	failed to interact with farnesylated proteins	[82]
				failed to interact with NUB1	[66 ,72]
				disrupted the interaction with Hsp90 and Hsp70	[31]
n/s	p.Glu282_283dup	in-frame indel	normal expression and subcellular distribution	reduced interaction with HSP90, abolished redistribution of PDE6α, normal modulation of PDE6α activity	[29]
c.878T>C	p.Leu293Pro	missense	normal subcellular distribution	reduced interaction with HSP90, impaired modulation of PDE6 activity	[18]
c.894G>C	p.Gln298His	missense	normal subcellular distribution	normal interaction with HSP90, normal modulation of PDE6 activity	[18]
c.905G>T	p.Arg302Leu	missense	not altered limited proteolytic digestion	did not affect interaction with farnesylated proteins	[82]
			little effect on overall secondary structure and protein translocation		[116]
			subcellular distribution was not significantly altered	slightly reduced activity of modulation of GFP-NUB1 subcellular distribution and the suppression of GFP-NUB1-N and GFP-NUB1-C inclusions	[77]
				interaction with NUB1 not affected	[72]
				failed to interact with NUB1	[71]
				not severely disrupted interaction with Hps70 and Hsp90	[31]
c.926_927ins CCTGAACCGCAGGGAGCT	p.Glu309Asp-insLNRREL	in-frame indel	normal subcellular distribution	reduced interaction with HSP90, impaired modulation of PDE6 activity	[18]
n/s	p.Glu317*	nonsense		interaction with Hsp90 and Hsp70 was unaffected	[31]
n/s	p.Gln329*	nonsense		severely reduced expression in yeast	[31]
n/s	p.Ala336del2	frameshift, which results in 69-residue extended C-terminus	unstable; forms unsoluble aggresomes; raised predicted pI from 6.31 (WT) to 8.03; failed to translocate into the nucleus and resulted in the accumulation of ubiquitinated protein in perinuclear inclusion bodies		[116]
c.1053_1064delTGCAGAGCCACC	p.Ala352_Pro355del (aka p.Pro351-del12bp)	in frame deletion	has a lowered midpoint unfolding temperature		[116]
			subcellular distribution was not significantly altered	normal modulation the nuclear localization of GFP-NUB1	[77]
			has no effect on the secondary structure composition; do not significantly alter the global conformation	minor variations in the affinity to PDE6A, HSP90 and PDE6γ probes	[52]
			normal subcellular distribution	normal interaction with HSP90, normal modulation of PDE6 activity	[18]
c.1091C>G	p.Ala364Gly	missense	normal subcellular distribution	reduced interaction with HSP90, normal modulation of PDE6 activity	[18]
c.1097C>G	p.Pro366Arg	missense	normal subcellular distribution	slightly reduced interaction with HSP90, increased modulation of PDE6 activity	[18]
c.1103_1114dup	p.Glu369_Thr372dup	in-frame indel	normal subcellular distribution	normal interaction with HSP90, normal modulation of PDE6 activity	[18]
c.1111_1122dup	p.Ala371_Pro374dup	in-frame indel	normal subcellular distribution	normal interaction with HSP90, normal modulation of PDE6 activity	[18]
c.1126C>T	p.Pro376Ser	missense	has a significantly altered secondary structure		[116]
			has no effect on the secondary structure composition; do not significantly alter the global conformation	minor variations in the affinity to PDE6A, HSP90 and PDE6γ probes	[52]
				interaction with NUB1 not affected	[72]
				do not affect ability to interact with FAT10	[74]
			normal subcellular distribution	reduced interaction with HSP90, increased modulation of PDE6 activity	[18]
